# Supplementary material for: Persistent virus-specific and clonally expanded antibody-secreting cells respond to induced self-antigen in the CNS
Source: Acta Neuropathol. 2023 Jan 25;145(3):335–55. doi: 10.1007/s00401-023-02537-5 (PMC9925600; doi:10.1007/s00401-023-02537-5)
Supplement: Supplementary file 1 — Supplementary file1 (XLSX 13 KB) [file 401_2023_2537_MOESM1_ESM.xlsx]

## Sheet: clinical data
Pat ID	date of sampling	DISEASE CLASSIFICATION RRMS= Relapsing remitting MS, RIS = Radiological isolated syndrome	sex	age	FIRST RADIOLOGICAL DETECTION or FIRST CLINICAL MANIFESTATION	TIMEPOINT OF DIAGNOSIS	duration from FIRST RADIOLOGICAL DETECTION or FIRST CLINICAL MANIFESTATION to CSF sampling (in years)	duration from FIRST RADIOLOGICAL DETECTION or FIRST CLINICAL MANIFESTATION to CSF sampling (in months)	disease modifying treatment	relapse treatment with glucocorticosteroids	cellcount/µl	OCB (TYPE 1-IV)
MS-8	2020-08-07	RRMS (in relapse)	f	32	2020-02-01	2020-08-01	0.516667	6	none	AFTER CSF: methylprednisolone (5x1g) 08.08.2020 - 12.08.2020	27	positive (Type II)
MS-9	2020-10-19	RRMS (in relapse)	f	27	2020-09-05	2020-10-29	0.122222	1	none	BEFORE CSF: methylprednisolone (3x1g) 23.09.-25.09.2020	12	positive (Type II)
MS-7	2021-04-27	RRMS (in relapse)	f	34	2019-02-01	2021-04-01	2.23889	26	none	AFTER CSF: methylprednisolone (3x1g) 03.05.-05.05.2021	10	positive (Type II)
RIS-4	2020-09-02	RIS	m	52	2020-02-01	2020-09-02	0.586111	7	none	none	4	positive (Type IV)
RIS-5	2020-10-12	RIS	f	20	2019-09-01	2020-10-12	1.11389	13	none	none	5	positive (Type II)
RIS-2	2019-12-10	RIS	m	24	2019-06-01	2019-12-01	0.525	6	none	none	7	positive (Type II)
RIS-3	2020-02-12	RIS	f	28	2019-09-18	2020-02-12	0.4	4	none	none	2	positive (Type II)
RIS-6	2020-10-20	RIS	f	37	2020-09-22	2020-10-01	0.0777778	0	none	none	5	positive (Type III)
RIS-7	2021-03-22	suspected RIS	m	35.9861	2021-03-22	2021-03-22	0	0	none	none	2	Type I, negative in serum and CSF !
RIS-1	2019-05-16	RIS	f	19.5051	2019-05-01	2019-05-16	0.0416667	0	none	none	4	positive (Type III)
												OCB = Oligoclonal Bands
												Type I, OCB negative in Serum and CSF
												Type II, OCB negative in Serum, pos, in CSF
												Type III, OCB positive in Serum and CSF, but CSF specific bands present
												Type IV, OCB positive in Serum and CSF, identical bands)
